# Supplementary material for: Proton Beam Therapy in Managing Unresectable Hepatocellular Carcinoma with Bile Duct Invasion
Source: Cancers (Basel). 2022 Mar 23;14(7):1616. doi: 10.3390/cancers14071616 (PMC8997051; doi:10.3390/cancers14071616)
Supplement: Supplementary file 1 [file cancers-14-01616-s001.zip › Table S1.xlsx]

## Sheet: Supplementary S1
Table S1 Details of patients' data
Patient no.	Age	Sex	Body weight (kg)	Body height (cm)	BSA	Liver cirrhosis	Prior treatment for HCC								Combined treatment during PBT	AJCC 8th stage	Ueda classification	Location of Vascular Thrombosis	Degree of vascular invasion	Tumor number	Sum of tumor size(cm)	Prior radiotherapy history	Toxicity (Grade)							In-Fied response		Time to CR (months)	Pretreatment Lab data											Worst post-treatment data in 3 monts
							Operation	Pathology (operation or biopsy)	RFA	TACE	Chemotherapy	HAIC	Immunotherapy	Sorafenib									Dermatitis	Diarrhea	Rib fracture	Esophagitis	Colitis	Duodenal and Gastric Ulcer	Image study	First imaging evaluation	Latest imaging evaluation		Platelete (1000/μL)	INR	Albumin (g/dL)	Bil. T. (mg/dL)	Alk-P (U/L)	AST (U/L)	ALT (U/L)	AFP (ng/mL)	Ascites	Child-Pugh class	Bile duct drainage	Platelete (1000/μL)	INR	Albumin (g/dL)	Bil. T. (mg/dL)	Alk-P (U/L)	AST (U/L)
1	58	Male	66.8	176.2	1.81	HBV	-	-	-	yes	-	-	-	-	-	T4N0M0	IIIb	Right portal vein	Vp3	Single	2.8	60 Gy in 30 fraction to S6 in 2015/1	1	0	0	0	0	0	-	PR	CR	5.4	298	1	3.7	0.5	-	39	35	5.9	No	A	CT-guide drainage	274	1.1	3.3	1.3	-	84
2	69	Male	63.6	170.2	1.72	None	-	HCC	-	-	-	-	-	yes	Sorafenib	T2N0M0	IIIa	Anterior right portal vein	Vp2	Single	3	-	3	0	0	0	0	0	-	PR	CR	8.1	332	1	4.3	1.7	126	75	75	4.1	No	A	No	189	1.1	4.3	0.5	88	44
3	83	Male	73.3	165.6	1.83	HBV	-	-	yes	-	-	-	-	-	-	T1bN0M0	IIIa	-	-	Single	2.4	-	0	0	0	0	0	0	-	SD	CR	6.2	350	1.2	4.2	4.2	156	202	368	4.1	No	B	PTCD	261	1.4	3.5	1.6	385	104
4	63	Male	52.5	155	1.5	HBV	-	-	-	yes	-	yes	-	-	Sorafenib	T3N0M0	IIIa	Posterior right portal vein	Vp2	Multiple	15.7	-	1	0	0	0	0	0	-	PR	PD	-	265	1.2	4	0.7	313	41	18	440589	No	A	PTCD	154	2	3	0.5	301	51
5	66	Male	61.9	166.8	1.69	HCV	-	-	yes	-	-	-	-	-	-	T4N1M0	II	Right portal vein and right hepatic vein	Vp3 + Vv1	Single	5	-	1	0	0	0	0	2	Gastrci varices	CR	CR	2.1	142	1.2	4.3	2.1	348	134	103	49.3	No	A	No	70	1.2	3	9.2	255	214
6	59	Female	72.4	151.5	1.74	None	-	poorly differentiated HCC	-	-	-	-	-	-	Immunotherapy (nivolumab)	T4N0M0	IV + II	Portal vein main trunk	Vp4	Multiple	7.7	-	1	0	0	0	0	2	Duoodenal ulcer	PR	CR	8.3	182	1.1	4.7	2	142	115	130	7.2	No	A	No	101	-	-	0.6	107	40
7	72	Male	61.4	164.3	1.67	Alcoholic	-	-	yes	yes	-	-	-	-	-	T2N0M0	II	-	-	Multiple	6.5	-	1	0	0	0	0	0	-	PR	CR	4.6	505	1.1	4.7	1.3	188	99	182	2273	No	A	No	177	1	4.1	1.6	90	51
8	60	Male	71.5	165.3	1.81	HBV	-	-	-	-	-	-	-	-	-	T4N0M0	II	Portal vein main trunk, right portal vein and SMV	Vp4	Multiple	7.4	-	2	0	0	0	0	0	-	PR	PR	-	87	1.3	3.5	2.9	121	123	90	18.2	No	B	No	71	1.4	2.8	5.8	144	149
9	42	Male	86.5	180.6	2.08	HBV	-	-	-	yes	-	-	-	-	-	T4N0M0	IV + IIIa	Left portal vein	Vp3	Multiple	10.3	-	1	0	0	0	0	0	-	SD	PR	-	176	1.2	4	1	-	100	117	2.5	Mild	A	No	147	1.1	3.5	1.8	-	89
10	57	Male	63.8	162.1	1.69	HBV	-	-	-	yes	-	-	-	-	-	T2N0M0	IIIa	Right segmental portal vein	Vp2	Multiple	5.5	-	1	0	0	0	0	3	Duoodenal ulcer	PR	CR	5.1	107	1.1	4.7	1.7	98	65	85	275.3	No	A	No	104	1.1	4.1	0.8	109	57
11	57	Male	67	168	1.76	HBV	-	-	-	-	-	-	-	-	-	T1bN0M0	IIIb	-	-	Single	2.3	-	1	0	0	0	0	0	-	CR	CR	2.1	-	-	4.4	1.1	179	77	166	23	Mild	A	No	103	1	3.7	0.7	101	41
12	72	Female	54.7	145.5	1.48	HCV	-	-	-	-	-	-	-	-	-	T4N0M0	II	Left portal vein	Vp3	Single	6	-	0	0	0	0	0	3	Gastric ulcer	CR	CR	3	123	1.1	4.4	2.2	127	91	55	63257.8	No	A	No	89	2.1	4.1	1	141	90
13	76	Male	67.5	165.3	1.76	None	-	HCC	-	-	-	yes	yes	yes	-	T4N0M0	IV + IIIa	Portal vein main trunk	Vp4	Multiple	18.45	-	1	0	0	0	0	3	Gastric ulcer	PR	CR	4.2	205	1.4	2.7	0.8	168	58	27	1193.2	No	B	No	93	2.2	2.4	1.5	97	78
14	65	Male	64	163.2	1.7	HCV	-	Common bile duct biopsy, HCC	yes	yes	-	-	-	-	-	T1aN0M0	IV + IIIa	-	-	Single	1	-	1	0	0	0	0	0	-	CR	CR	3	97	1.2	3.9	8.6	62	43	17	113.2	No	A	ERCP	117	1.2	3.8	0.8	60	50
15	52	Male	75	179.7	1.93	HBV	-	-	-	-	-	-	-	-	-	T1bN0M0	IV + IIIa	-	-	Single	4.5	-	0	0	0	0	0	2	Gastric ulcer	PR	PD	-	354	1.8	3.6	3.1	165	43	38	10.6	No	B	ERCP	118	1.3	3.8	3.1	279	378
16	74	Male	69.8	169	1.81	HBV	-	-	yes	yes	-	-	-	-	-	T1bN0M0	IV + IIIa	-	-	Multiple	14.4	-	1	0	0	0	0	3	Duoodenal ulcer	PR	CR	3.5	247	1.1	4.4	2.2	101	43	45	6.6	No	A	ERCP	336	1.1	2.6	4.2	394	57
17	45	Male	57.5	167	1.63	HBV	S5/6/7/8 hepatectomy	Gr. II HCC, pT3aN0	-	yes	-	-	-	-	-	T2N0M0	IIIa	-	-	Multiple	4.1	-	1	0	0	0	0	0	-	PR	PR	-	139	1.2	3.8	3	349	174	244	17.1	No	A	ERCP	100	1.2	3.1	1.1	297	34
18	72	Male	67.8	163.5	1.75	HBV	Lateral segmetectomy	Gr.II, HCC, pT1N0	yes	yes	-	-	-	-	-	T4N0M0	II	Right anterior portal vein thrombosis	Vp2	Multiple	15.8	-	0	0	0	0	0	0	-	PR	CR	5.6	215	-	-	-	76	37	38	3.5	No	A	No	139	1.1	3.8	0.8	132	68
19	47	Female	94.6	172.7	2.13	HCV	-	-	yes	yes	-	-	-	-	-	T3N0M0	IV + IIIa	-	-	Multiple	11.4	-	0	0	0	0	0	0	-	SD	CR	5.6	84	1.3	3.7	1	113	56	59	7.2	No	A	No	70	1.3	3.3	2.2	125	52
20	54	Male	69.7	166.3	1.79	HBV	-	-	-	-	-	-	-	yes	Sorafenib	T4N0M0	IIIa	Right posterior portal vein, RHV, and IVC	Vp2 + Vv3	Single	11.5	-	1	0	0	0	0	3	angioectasia	PR	PR	-	124	1	3.5	0.8	146	63	34	447.2	No	A	No	180	1.3	2.4	4.2	537	82
Abbreviation	No.	number				CR	complete response
	HBV	hepatitis B virus				PR	partial response
	HCV	hepatitis C virus				SD/PD	stable disease
	HCC	hepatocellular carcinoma				PD	progressive disease
	BSA	body surface area				INR	international normalized ratio
	RFA	radiofrequency ablation				Bil. T.	total bilirubin
	TACE	transarterial chemoembolization				AST	aspartate transaminase
	HAIC	hepatic arterial infusion chemotherapy				ALT	alanine transaminase
	PBT	proton beam therapy				Alk-P	alkaline-phosphatase
	AJCC	American Joint Committee on Cancer				AFP	alpha-fetoprotein
	SMV	superior mesenteric vein				PTCD	percutaneous transhepatic cholangial drainage
	RHV	right hpatic vein				ERCP	endoscopic retrograde cholangiograohy and pancreatography
	IVC	inferior vena cave				OS	overall survival
	Vp	vascular invasion of portal vein				PFS	progression-free survival
	Vv	vascular invasion of hepatic vein or inferior vena cava				rV1	percentage of normal liver volume that received < 1GyE
	Gr.	grade				NILV	non-irradiated liver volume
	V10, V20, V30, V40, V50	percentage of normal liver volume that received > 10 GyE, >20 GyE, >30 GyE, >40 GyE, and >50 GyE				aV10, aV20, aV30, aV40, aV50	absolute normal liver volume that received > 10 GyE, >20 GyE, >30 GyE, >40 GyE, and >50 GyE
[truncated: 31 more columns]

## Sheet: 工作表1
1345	514	831		2.1	9.2			0.59
1607	783	824		2.9	5.8			1.18
1438	574	864		2.2	4.2			1.64
754	356	398		0.8	4.2			2.89
1383	730	653		3.1	3.1			5.09
1432	976	456		1	2.2			9.17
1302	504	798		1	1.8			16.36
706	437	269		4.2	1.6			20.6
948	582	366		1.3	1.6
1157	429	728		0.8	1.5
1519	518	1001		0.5	1.3
952	462	490		3	1.1
694	590	104		2.2	1
1523	489	1034		1.7	0.8
1723	741	982		8.6	0.8
1121	612	509		-1	0.8
1099	459	640		1.1	0.7
853	448	405		2	0.6
1373	787	586		1.7	0.5
899	346	553		0.7	0.5
